# Supplementary material for: Application of Radiomics in Prognosing Lung Cancer Treated with Epidermal Growth Factor Receptor Tyrosine Kinase Inhibitors: A Systematic Review and Meta-Analysis
Source: Cancers (Basel). 2023 Jul 8;15(14):3542. doi: 10.3390/cancers15143542 (PMC10377421; doi:10.3390/cancers15143542)
Supplement: Supplementary file 1 [file cancers-15-03542-s001.zip]

Archive with 1 entries (1 files):
- cancers-2419138-supplementary.pdf
